# Supplementary material for: Choline Kinetics in Neonatal Liver, Brain and Lung—Lessons from a Rodent Model for Neonatal Care
Source: Nutrients. 2022 Feb 8;14(3):720. doi: 10.3390/nu14030720 (PMC8837973; doi:10.3390/nu14030720)
Supplement: Supplementary file 1 [file nutrients-14-00720-s001.zip]

Archive with 1 entries (1 files):
- nutrients-1567091-supplementary.pdf
